# Supplementary material for: Change in Image Quality According to the 3D Locations of a CBCT Phantom
Source: PLoS One. 2016 Apr 19;11(4):e0153884. doi: 10.1371/journal.pone.0153884 (PMC4836729; doi:10.1371/journal.pone.0153884)
Supplement: S1 Table — (XLSX) [file pone.0153884.s002.xlsx]

## Sheet: 내 실험(1cm)
	1st trial			2nd trial			3rd trial			4th trial			5th trial
	Upper			Upper			Upper			Upper			Upper
	1st measure	2nd measure	average	1st measure	2nd measure	average	1st measure	2nd measure	average	1st measure	2nd measure	average	1st measure	2nd measure	average
Homogeneity	7	7	7	7	7	7	7	7	7	7	7	7	7	7	7
CNR	14.823	14.354	14.5885	14.823	13.215	14.019	18.197	17.799	17.998	13.452	13.662	13.557	13.462	13.462	13.462
MTF 10%	0.827	0.835	0.831	0.817	0.839	0.828	0.835	0.839	0.837	0.839	0.839	0.839	0.84	0.85	0.845
Nyquist Frequency	1.25	1.25	1.25	1.25	1.25	1.25	1.25	1.25	1.25	1.25	1.25	1.25	1.25	1.25	1.25
Voxel size	0.4	0.4	0.4	0.4	0.4	0.4	0.4	0.4	0.4	0.4	0.4	0.4	0.4	0.4	0.4
	Lower			Lower			Lower			Lower			Lower
	1st measure	2nd measure	average	1st measure	2nd measure	average	1st measure	2nd measure	average	1st measure	2nd measure	average	1st measure	2nd measure	average
Homogeneity	7	7	7	7	7	7	7	7	7	7	7	7	7	7	7
CNR	18.459	18.459	18.459	16.41	16.497	16.4535	19.882	20.445	20.1635	14.623	14.955	14.789	17.231	17.231	17.231
MTF 10%	0.855	0.863	0.859	0.906	0.871	0.8885	0.92	0.912	0.916	0.94	0.929	0.9345	0.966	0.966	0.966
Nyquist Frequency	1.25	1.25	1.25	1.3	1.25	1.275	1.3	1.3	1.3	1.3	1.3	1.3	1.3	1.3	1.3
Voxel size	0.4	0.4	0.4	0.384615	0.4	0.392308	0.384615	0.384615	0.384615	0.384615	0.384615	0.384615	0.384615	0.384615	0.384615
	Center			Center			Center			Center			Center
	1st measure	2nd measure	average	1st measure	2nd measure	average	1st measure	2nd measure	average	1st measure	2nd measure	average	1st measure	2nd measure	average
Homogeneity	7	7	7	7	7	7	7	7	7	7	7	7	8	8	8
CNR	16.05	16.141	16.0955	15.498	15.498	15.498	14.787	15.75	15.2685	15.476	15.476	15.476	12.588	12.968	12.778
MTF 10%	0.86	0.86	0.86	0.875	0.891	0.883	0.863	0.863	0.863	0.885	0.885	0.885	0.893	0.882	0.8875
Nyquist Frequency	1.25	1.25	1.25	1.25	1.25	1.25	1.25	1.25	1.25	1.25	1.25	1.25	1.25	1.25	1.25
Voxel size	0.4	0.4	0.4	0.4	0.4	0.4	0.4	0.4	0.4	0.4	0.4	0.4	0.4	0.4	0.4
	Anterior			Anterior			Anterior			Anterior			Anterior
	1st measure	2nd measure	average	1st measure	2nd measure	average	1st measure	2nd measure	average	1st measure	2nd measure	average	1st measure	2nd measure	average
Homogeneity	8	8	8	8	8	8	8	8	8	8	8	8	8	8	8
CNR	17.093	16.904	16.9985	17.046	15.888	16.467	20.454	20.454	20.454	16.42	16.42	16.42	20.034	20.077	20.0555
MTF 10%	0.873	0.872	0.8725	0.888	0.91	0.899	0.852	0.847	0.8495	0.925	0.948	0.9365	0.828	0.81	0.819
Nyquist Frequency	1.25	1.25	1.25	1.25	1.25	1.25	1.25	1.25	1.25	1.25	1.25	1.25	1.25	1.25	1.25
Voxel size	0.4	0.4	0.4	0.4	0.4	0.4	0.4	0.4	0.4	0.4	0.4	0.4	0.4	0.4	0.4
	Posterior			Posterior			Posterior			Posterior			Posterior
	1st measure	2nd measure	average	1st measure	2nd measure	average	1st measure	2nd measure	average	1st measure	2nd measure	average	1st measure	2nd measure	average
Homogeneity	9	9	9	9	9	9	10	9	9.5	9	9	9	9	9	9
CNR	14.157	14.271	14.214	13.497	13.14	13.3185	14.804	14.378	14.591	15.788	15.788	15.788	15.759	15.788	15.7735
MTF 10%	0.82	0.884	0.852	0.883	0.883	0.883	0.846	0.846	0.846	0.876	0.876	0.876	0.862	0.862	0.862
Nyquist Frequency	1.3	1.3	1.3	1.3	1.3	1.3	1.25	1.25	1.25	1.25	1.25	1.25	1.25	1.25	1.25
Voxel size	0.384615	0.384615	0.384615	0.384615	0.384615	0.384615	0.4	0.4	0.4	0.4	0.4	0.4	0.4	0.4	0.4
	Right			Right			Right			Right			Right
	1st measure	2nd measure	average	1st measure	2nd measure	average	1st measure	2nd measure	average	1st measure	2nd measure	average	1st measure	2nd measure	average
Homogeneity	9	9	9	9	9	9	9	9	9	9	9	9	10	10	10
CNR	15.865	15.855	15.86	16.334	15.725	16.0295	17.645	17.067	17.356	12.998	12.679	12.8385	17.354	17.213	17.2835
MTF 10%	1.02	1.02	1.02	1.035	1.023	1.029	1.021	0.982	1.0015	0.965	0.928	0.9465	0.991	1.037	1.014
Nyquist Frequency	1.3	1.3	1.3	1.3	1.3	1.3	1.3	1.25	1.275	1.3	1.3	1.3	1.25	1.25	1.25
Voxel size	0.384615	0.384615	0.384615	0.384615	0.384615	0.384615	0.384615	0.4	0.392308	0.384615	0.384615	0.384615	0.4	0.4	0.4
	Left			Left			Left			Left			Left
	1st measure	2nd measure	average	1st measure	2nd measure	average	1st measure	2nd measure	average	1st measure	2nd measure	average	1st measure	2nd measure	average
Homogeneity	10	10	10	10	10	10	10	10	10	10	10	10	10	10	10
CNR	14.31	15.36	14.835	17.096	17.336	17.216	17.433	17.433	17.433	16.411	16.222	16.3165	18.8	18.623	18.7115
MTF 10%	0.981	0.988	0.9845	1.018	1.009	1.0135	1.036	1.048	1.042	0.995	1.004	0.9995	0.933	0.933	0.933
Nyquist Frequency	1.3	1.3	1.3	1.3	1.3	1.3	1.3	1.3	1.3	1.3	1.3	1.3	1.25	1.25	1.25
Voxel size	0.384615	0.384615	0.384615	0.384615	0.384615	0.384615	0.384615	0.384615	0.384615	0.384615	0.384615	0.384615	0.4	0.4	0.4
