# Supplementary material for: Change in Image Quality According to the 3D Locations of a CBCT Phantom
Source: PLoS One. 2016 Apr 19;11(4):e0153884. doi: 10.1371/journal.pone.0153884 (PMC4836729; doi:10.1371/journal.pone.0153884)
Supplement: S2 Table — (XLSX) [file pone.0153884.s003.xlsx]

## Sheet: 내 실험(1cm)
	1st trial			2nd trial			3rd trial			4th trial			5th trial
	Upper			Upper			Upper			Upper			Upper
	1st measure	2nd measure	average	1st measure	2nd measure	average	1st measure	2nd measure	average	1st measure	2nd measure	average	1st measure	2nd measure	average
Homogeneity	11	11	11	11	11	11	11	11	11	10	10	10	10	10	10
CNR	11.615	11.615	11.615	11.413	11.413	11.413	9.911	9.221	9.566	9.696	9.696	9.696	10.018	10.018	10.018
MTF 10%	1.32	1.32	1.32	1.415	1.415	1.415	1.326	1.334	1.33	1.261	1.27	1.2655	1.381	1.381	1.381
Nyquist Frequency	1.6	1.6	1.6	1.6	1.6	1.6	1.6	1.6	1.6	1.6	1.6	1.6	1.6	1.6	1.6
Voxel size	0.3125	0.3125	0.3125	0.3125	0.3125	0.3125	0.3125	0.3125	0.3125	0.3125	0.3125	0.3125	0.3125	0.3125	0.3125
	Lower			Lower			Lower			Lower			Lower
	1st measure	2nd measure	average	1st measure	2nd measure	average	1st measure	2nd measure	average	1st measure	2nd measure	average	1st measure	2nd measure	average
Homogeneity	12	12	12	11	11	11	12	12	12	11	11	11	11	11	11
CNR	16.015	15.759	15.887	12.999	12.999	12.999	14.195	14.195	14.195	13.279	12.888	13.0835	14.074	13.479	13.7765
MTF 10%	1.385	1.385	1.385	1.357	1.389	1.373	1.357	1.357	1.357	1.348	1.348	1.348	1.344	1.344	1.344
Nyquist Frequency	1.65	1.65	1.65	1.65	1.65	1.65	1.65	1.65	1.65	1.65	1.65	1.65	1.65	1.65	1.65
Voxel size	0.30303	0.30303	0.30303	0.30303	0.30303	0.30303	0.30303	0.30303	0.30303	0.30303	0.30303	0.30303	0.30303	0.30303	0.30303
	Center			Center			Center			Center			Center
	1st measure	2nd measure	average	1st measure	2nd measure	average	1st measure	2nd measure	average	1st measure	2nd measure	average	1st measure	2nd measure	average
Homogeneity	11	11	11	11	11	11	11	11	11	11	11	11	11	11	11
CNR	11.762	11.132	11.447	12.349	12.411	12.38	10.067	10.067	10.067	13.32	13.512	13.416	9.392	9.392	9.392
MTF 10%	1.22	1.227	1.2235	1.285	1.304	1.2945	1.36	1.388	1.374	1.33	1.337	1.3335	1.274	1.277	1.2755
Nyquist Frequency	1.65	1.65	1.65	1.65	1.65	1.65	1.65	1.65	1.65	1.65	1.65	1.65	1.65	1.65	1.65
Voxel size	0.30303	0.30303	0.30303	0.30303	0.30303	0.30303	0.30303	0.30303	0.30303	0.30303	0.30303	0.30303	0.30303	0.30303	0.30303
	Anterior			Anterior			Anterior			Anterior			Anterior
	1st measure	2nd measure	average	1st measure	2nd measure	average	1st measure	2nd measure	average	1st measure	2nd measure	average	1st measure	2nd measure	average
Homogeneity	13	14	13.5	13	13	13	13	13	13	13	13	13	13	13	13
CNR	10.556	11.072	10.814	11.387	11.245	11.316	10.644	10.782	10.713	10.476	10.476	10.476	11.847	11.514	11.6805
MTF 10%	1.358	1.348	1.353	1.255	1.255	1.255	1.261	1.261	1.261	1.248	1.248	1.248	1.278	1.289	1.2835
Nyquist Frequency	1.65	1.65	1.65	1.65	1.65	1.65	1.65	1.65	1.65	1.65	1.65	1.65	1.65	1.65	1.65
Voxel size	0.30303	0.30303	0.30303	0.30303	0.30303	0.30303	0.30303	0.30303	0.30303	0.30303	0.30303	0.30303	0.30303	0.30303	0.30303
	Posterior			Posterior			Posterior			Posterior			Posterior
	1st measure	2nd measure	average	1st measure	2nd measure	average	1st measure	2nd measure	average	1st measure	2nd measure	average	1st measure	2nd measure	average
Homogeneity	7	7	7	7	7	7	8	8	8	8	8	8	7	7	7
CNR	8.241	8.241	8.241	11.906	11.906	11.906	11.57	11.57	11.57	11.58	11.58	11.58	10.773	8.471	9.622
MTF 10%	1.458	1.458	1.458	1.402	1.374	1.388	1.319	1.358	1.3385	1.37	1.37	1.37	1.383	1.321	1.352
Nyquist Frequency	1.65	1.65	1.65	1.65	1.65	1.65	1.65	1.65	1.65	1.65	1.65	1.65	1.65	1.65	1.65
Voxel size	0.30303	0.30303	0.30303	0.30303	0.30303	0.30303	0.30303	0.30303	0.30303	0.30303	0.30303	0.30303	0.30303	0.30303	0.30303
	Right			Right			Right			Right			Right
	1st measure	2nd measure	average	1st measure	2nd measure	average	1st measure	2nd measure	average	1st measure	2nd measure	average	1st measure	2nd measure	average
Homogeneity	12	12	12	12	12	12	11	11	11	13	13	13	11	11	11
CNR	10.364	10.717	10.5405	11.757	11.65	11.7035	10.827	10.827	10.827	14.775	14.775	14.775	9.676	9.676	9.676
MTF 10%	1.199	1.199	1.199	1.14	1.175	1.1575	1.186	1.157	1.1715	1.211	1.211	1.211	1.178	1.178	1.178
Nyquist Frequency	1.6	1.6	1.6	1.6	1.65	1.625	1.65	1.65	1.65	1.65	1.65	1.65	1.65	1.65	1.65
Voxel size	0.3125	0.3125	0.3125	0.3125	0.30303	0.307765	0.30303	0.30303	0.30303	0.30303	0.30303	0.30303	0.30303	0.30303	0.30303
	Left			Left			Left			Left			Left
	1st measure	2nd measure	average	1st measure	2nd measure	average	1st measure	2nd measure	average	1st measure	2nd measure	average	1st measure	2nd measure	average
Homogeneity	11	11	11	12	12	12	12	12	12	11	11	11	11	11	11
CNR	13.326	13.326	13.326	13.616	14.722	14.169	14.722	14.722	14.722	12.772	12.772	12.772	11.369	11.69	11.5295
MTF 10%	1.21	1.21	1.21	1.229	1.229	1.229	1.229	1.218	1.2235	1.24	1.254	1.247	1.26	1.248	1.254
Nyquist Frequency	1.65	1.65	1.65	1.65	1.65	1.65	1.65	1.65	1.65	1.65	1.65	1.65	1.65	1.65	1.65
Voxel size	0.30303	0.30303	0.30303	0.30303	0.30303	0.30303	0.30303	0.30303	0.30303	0.30303	0.30303	0.30303	0.30303	0.30303	0.30303
