# Supplementary material for: Change in Image Quality According to the 3D Locations of a CBCT Phantom
Source: PLoS One. 2016 Apr 19;11(4):e0153884. doi: 10.1371/journal.pone.0153884 (PMC4836729; doi:10.1371/journal.pone.0153884)
Supplement: S3 Table — (XLSX) [file pone.0153884.s004.xlsx]

## Sheet: 내 실험(1cm)
	1st trial			2nd trial			3rd trial			4th trial			5th trial
	Upper			Upper			Upper			Upper			Upper
	1st measure	2nd measure	average	1st measure	2nd measure	average	1st measure	2nd measure	average	1st measure	2nd measure	average	1st measure	2nd measure	average
Homogeneity	7	7	7	7	7	7	6	6	6	6	6	6	6	6	6
CNR	5.996	6.065	6.0305	6.849	6.946	6.8975	7.113	7.176	7.1445	6.756	6.879	6.8175	6.555	5.675	6.115
MTF 10%	1.631	1.669	1.65	1.636	1.581	1.6085	1.6	1.556	1.578	1.632	1.613	1.6225	1.573	1.549	1.561
Nyquist Frequency	2.5	2.5	2.5	2.5	2.5	2.5	2.5	2.5	2.5	2.5	2.5	2.5	2.5	2.5	2.5
Voxel size	0.2	0.2	0.2	0.2	0.2	0.2	0.2	0.2	0.2	0.2	0.2	0.2	0.2	0.2	0.2
	Lower			Lower			Lower			Lower			Lower
	1st measure	2nd measure	average	1st measure	2nd measure	average	1st measure	2nd measure	average	1st measure	2nd measure	average	1st measure	2nd measure	average
Homogeneity	6	6	6	7	7	7	6	6	6	7	7	7	7	7	7
CNR	7.609	7.659	7.634	8.772	8.88	8.826	7.036	7.334	7.185	9.023	8.247	8.635	6.816	6.909	6.8625
MTF 10%	1.514	1.514	1.514	1.474	1.467	1.4705	1.584	1.631	1.6075	1.442	1.452	1.447	1.543	1.517	1.53
Nyquist Frequency	2.5	2.5	2.5	2.5	2.5	2.5	2.5	2.5	2.5	2.5	2.5	2.5	2.5	2.5	2.5
Voxel size	0.2	0.2	0.2	0.2	0.2	0.2	0.2	0.2	0.2	0.2	0.2	0.2	0.2	0.2	0.2
	Center			Center			Center			Center			Center
	1st measure	2nd measure	average	1st measure	2nd measure	average	1st measure	2nd measure	average	1st measure	2nd measure	average	1st measure	2nd measure	average
Homogeneity	7	7	7	6	6	6	6	6	6	7	7	7	7	7	7
CNR	6.903	6.903	6.903	6.703	6.769	6.736	5.686	5.677	5.6815	5.894	5.837	5.8655	6.395	6.355	6.375
MTF 10%	1.595	1.619	1.607	1.62	1.596	1.608	1.522	1.522	1.522	1.679	1.679	1.679	1.622	1.547	1.5845
Nyquist Frequency	2.45	2.45	2.45	2.45	2.45	2.45	2.45	2.45	2.45	2.45	2.45	2.45	2.45	2.45	2.45
Voxel size	0.204082	0.204082	0.204082	0.204082	0.204082	0.204082	0.204082	0.204082	0.204082	0.204082	0.204082	0.204082	0.204082	0.204082	0.204082
	Anterior			Anterior			Anterior			Anterior			Anterior
	1st measure	2nd measure	average	1st measure	2nd measure	average	1st measure	2nd measure	average	1st measure	2nd measure	average	1st measure	2nd measure	average
Homogeneity	5	5	5	5	5	5	5	5	5	5	5	5	5	5	5
CNR	6.112	6.023	6.0675	7.85	7.85	7.85	7.189	7.23	7.2095	7.61	7.54	7.575	6.575	6.575	6.575
MTF 10%	1.709	1.688	1.6985	1.63	1.59	1.61	1.865	1.774	1.8195	1.678	1.71	1.694	2.01	2.01	2.01
Nyquist Frequency	2.45	2.45	2.45	2.45	2.45	2.45	2.45	2.45	2.45	2.5	2.5	2.5	2.5	2.5	2.5
Voxel size	0.204082	0.204082	0.204082	0.204082	0.204082	0.204082	0.204082	0.204082	0.204082	0.2	0.2	0.2	0.2	0.2	0.2
	Posterior			Posterior			Posterior			Posterior			Posterior
	1st measure	2nd measure	average	1st measure	2nd measure	average	1st measure	2nd measure	average	1st measure	2nd measure	average	1st measure	2nd measure	average
Homogeneity	10	10	10	9	9	9	9	9	9	9	9	9	9	10	9.5
CNR	6.623	6.596	6.6095	5.508	5.508	5.508	5.481	5.481	5.481	5.531	5.531	5.531	5.571	5.768	5.6695
MTF 10%	1.541	1.533	1.537	1.443	1.436	1.4395	1.422	1.543	1.4825	1.381	1.354	1.3675	1.51	1.499	1.5045
Nyquist Frequency	2.5	2.5	2.5	2.5	2.5	2.5	2.5	2.5	2.5	2.5	2.5	2.5	2.5	2.5	2.5
Voxel size	0.2	0.2	0.2	0.2	0.2	0.2	0.2	0.2	0.2	0.2	0.2	0.2	0.2	0.2	0.2
	Right			Right			Right			Right			Right
	1st measure	2nd measure	average	1st measure	2nd measure	average	1st measure	2nd measure	average	1st measure	2nd measure	average	1st measure	2nd measure	average
Homogeneity	7	7	7	7	7	7	7	7	7	7	7	7	7	7	7
CNR	6.34	6.341	6.3405	6.589	6.589	6.589	5.94	6.13	6.035	7.312	7.4	7.356	5.924	5.862	5.893
MTF 10%	1.526	1.605	1.5655	1.537	1.515	1.526	1.508	1.508	1.508	1.482	1.474	1.478	1.479	1.522	1.5005
Nyquist Frequency	2.45	2.45	2.45	2.5	2.5	2.5	2.45	2.45	2.45	2.45	2.45	2.45	2.5	2.5	2.5
Voxel size	0.204082	0.204082	0.204082	0.2	0.2	0.2	0.204082	0.204082	0.204082	0.204082	0.204082	0.204082	0.2	0.2	0.2
	Left			Left			Left			Left			Left
	1st measure	2nd measure	average	1st measure	2nd measure	average	1st measure	2nd measure	average	1st measure	2nd measure	average	1st measure	2nd measure	average
Homogeneity	7	7	7	7	7	7	7	7	7	7	7	7	6	6	6
CNR	7.605	7.642	7.6235	7.642	7.6	7.621	7.556	7.422	7.489	6.532	6.55	6.541	5.285	5.578	5.4315
MTF 10%	1.376	1.376	1.376	1.394	1.394	1.394	1.372	1.393	1.3825	1.445	1.407	1.426	1.548	1.552	1.55
Nyquist Frequency	2.45	2.45	2.45	2.45	2.45	2.45	2.45	2.45	2.45	2.45	2.45	2.45	2.45	2.45	2.45
Voxel size	0.204082	0.204082	0.204082	0.204082	0.204082	0.204082	0.204082	0.204082	0.204082	0.204082	0.204082	0.204082	0.204082	0.204082	0.204082
