# Supplementary material for: Change in Image Quality According to the 3D Locations of a CBCT Phantom
Source: PLoS One. 2016 Apr 19;11(4):e0153884. doi: 10.1371/journal.pone.0153884 (PMC4836729; doi:10.1371/journal.pone.0153884)
Supplement: S4 Table — (XLSX) [file pone.0153884.s005.xlsx]

## Sheet: Sheet1
	1st trial			2nd trial			3rd trial			4th trial			5th trial
	Upper			Upper			Upper			Upper			Upper
	1st measure	2nd measure	average	1st measure	2nd measure	average	1st measure	2nd measure	average	1st measure	2nd measure	average	1st measure	2nd measure	average
Homogeneity	15	15	15	15	15	15	15	15	15	14	14	14	14	14	14
CNR	14.538	14.511	14.5245	12.682	12.682	12.682	11.838	11.477	11.6575	13.661	13.661	13.661	9.23	9.23	9.23
MTF 10%	0.714	0.714	0.714	0.735	0.731	0.733	0.63	0.63	0.63	0.726	0.72	0.723	0.732	0.732	0.732
Nyquist Frequency	1.3	1.3	1.3	1.3	1.3	1.3	1.3	1.3	1.3	1.3	1.3	1.3	1.3	1.3	1.3
Resolution	0.384615	0.384615	0.384615	0.384615	0.384615	0.384615	0.384615	0.384615	0.384615	0.384615	0.384615	0.384615	0.384615	0.384615	0.384615
	Lower			Lower			Lower			Lower			Lower
	1st measure	2nd measure	average	1st measure	2nd measure	average	1st measure	2nd measure	average	1st measure	2nd measure	average	1st measure	2nd measure	average
Homogeneity	23	23	23	22	22	22	22	22	22	23	23	23	21	21	21
CNR	12.837	12.725	12.781	9.175	9.175	9.175	17.073	17.073	17.073	18.391	18.8	18.5955	10.919	10.919	10.919
MTF 10%	0.62	0.627	0.6235	0.666	0.666	0.666	0.615	0.622	0.6185	0.647	0.647	0.647	0.634	0.632	0.633
Nyquist Frequency	1.3	1.3	1.3	1.3	1.3	1.3	1.3	1.3	1.3	1.3	1.3	1.3	1.3	1.3	1.3
Resolution	0.384615	0.384615	0.384615	0.384615	0.384615	0.384615	0.384615	0.384615	0.384615	0.384615	0.384615	0.384615	0.384615	0.384615	0.384615
	Center			Center			Center			Center			Center
	1st measure	2nd measure	average	1st measure	2nd measure	average	1st measure	2nd measure	average	1st measure	2nd measure	average	1st measure	2nd measure	average
Homogeneity	16	16	16	19	19	19	20	20	20	20	21	20.5	22	22	22
CNR	20.377	20.377	20.377	16.314	16.314	16.314	18.782	19.38	19.081	16.212	16.175	16.1935	17.898	17.898	17.898
MTF 10%	0.695	0.695	0.695	0.649	0.663	0.656	0.653	0.655	0.654	0.65	0.65	0.65	0.653	0.657	0.655
Nyquist Frequency	1.3	1.3	1.3	1.3	1.3	1.3	1.3	1.3	1.3	1.3	1.3	1.3	1.3	1.3	1.3
Resolution	0.384615	0.384615	0.384615	0.384615	0.384615	0.384615	0.384615	0.384615	0.384615	0.384615	0.384615	0.384615	0.384615	0.384615	0.384615
	Anterior			Anterior			Anterior			Anterior			Anterior
	1st measure	2nd measure	average	1st measure	2nd measure	average	1st measure	2nd measure	average	1st measure	2nd measure	average	1st measure	2nd measure	average
Homogeneity	4	4	4	4	4	4	4	4	4	4	4	4	4	4	4
CNR	19.155	19.155	19.155	15.631	15.354	15.4925	17.874	17.91	17.892	20.991	20.991	20.991	15.205	15.4	15.3025
MTF 10%	0.64	0.641	0.6405	0.651	0.655	0.653	0.641	0.643	0.642	0.667	0.667	0.667	0.657	0.66	0.6585
Nyquist Frequency	1.3	1.3	1.3	1.3	1.3	1.3	1.3	1.3	1.3	1.3	1.3	1.3	1.3	1.3	1.3
Resolution	0.384615	0.384615	0.384615	0.384615	0.384615	0.384615	0.384615	0.384615	0.384615	0.384615	0.384615	0.384615	0.384615	0.384615	0.384615
	Posterior			Posterior			Posterior			Posterior			Posterior
	1st measure	2nd measure	average	1st measure	2nd measure	average	1st measure	2nd measure	average	1st measure	2nd measure	average	1st measure	2nd measure	average
Homogeneity	8	8	8	8	8	8	8	8	8	7	7	7	8	8	8
CNR	16.613	16.275	16.444	21.216	21.27	21.243	14.954	14.83	14.892	12.929	12.929	12.929	17.107	17.107	17.107
MTF 10%	0.675	0.675	0.675	0.652	0.667	0.6595	0.676	0.661	0.6685	0.642	0.642	0.642	0.682	0.682	0.682
Nyquist Frequency	1.3	1.3	1.3	1.3	1.3	1.3	1.3	1.3	1.3	1.3	1.3	1.3	1.3	1.3	1.3
Resolution	0.384615	0.384615	0.384615	0.384615	0.384615	0.384615	0.384615	0.384615	0.384615	0.384615	0.384615	0.384615	0.384615	0.384615	0.384615
	Right			Right			Right			Right			Right
	1st measure	2nd measure	average	1st measure	2nd measure	average	1st measure	2nd measure	average	1st measure	2nd measure	average	1st measure	2nd measure	average
Homogeneity	5	5	5	5	5	5	4	4	4	5	5	5	5	5	5
CNR	13.153	13.153	13.153	13.156	13.152	13.154	13.438	13.438	13.438	16.947	17.028	16.9875	11.477	11.477	11.477
MTF 10%	0.719	0.719	0.719	0.738	0.736	0.737	0.698	0.698	0.698	0.688	0.695	0.6915	0.716	0.721	0.7185
Nyquist Frequency	1.3	1.3	1.3	1.3	1.3	1.3	1.3	1.3	1.3	1.3	1.3	1.3	1.3	1.3	1.3
Resolution	0.384615	0.384615	0.384615	0.384615	0.384615	0.384615	0.384615	0.384615	0.384615	0.384615	0.384615	0.384615	0.384615	0.384615	0.384615
	Left			Left			Left			Left			Left
	1st measure	2nd measure	average	1st measure	2nd measure	average	1st measure	2nd measure	average	1st measure	2nd measure	average	1st measure	2nd measure	average
Homogeneity	5	5	5	5	5	5	5	5	5	5	5	5	5	5	5
CNR	18.516	18.563	18.5395	13.983	13.983	13.983	14.214	14.218	14.216	16.326	16.326	16.326	14.942	15.162	15.052
MTF 10%	0.71	0.71	0.71	0.704	0.698	0.701	0.662	0.655	0.6585	0.685	0.685	0.685	0.695	0.67	0.6825
Nyquist Frequency	1.3	1.3	1.3	1.3	1.3	1.3	1.3	1.3	1.3	1.25	1.25	1.25	1.3	1.3	1.3
Resolution	0.384615	0.384615	0.384615	0.384615	0.384615	0.384615	0.384615	0.384615	0.384615	0.4	0.4	0.4	0.384615	0.384615	0.384615
